# Supplementary material for: How weeds emerge: a taxonomic and trait-based examination using United States data
Source: New Phytol. 2014 Feb 4;202(3):1055–68. doi: 10.1111/nph.12698 (PMC4235316; doi:10.1111/nph.12698)
Supplement: Supplementary file 1 — Table S1 The number of individuals used to address each objective of the presented work Table S2 The phi correlation coefficients between each trait in the analysis Table S3 The 10 genera (0.35%) out of the 2829 from the 2010 USDA Plants Database less likely to contain weedy species than expected by chance Table S4 The 30 genera (1.06%) of the 2829 from the 2010 USDA Plants Database that were less likely to contain introduced species than expected by chance Table S5 ANOVA table showing the effect of introduction and weed status on genome size Table S6 The representation of herbicide-resistant species in the USA according to status as an agricultural weed versus an ‘invasive’ or natural area invader [file nph0202-1055-SD1.xlsx]

## Sheet: TableS1
	Native, Non-Weed	Native Weed	Introduced, Non-Weed	Introduced Weed
Analysis
Taxonomic overrepresentation	14264	1392	2405	1119
Phenotypic comparison	1034	465	121	157
Genome size	915	389	1354	1283
Introduction date	NA	NA	100	100
Table S1. The number of individuals used to address each objective of the presented work.

## Sheet: TableS2
	Duration	GrowthRate	HighCaCO	CaCO	HighSalt	Salt	Shade	FruitAbundance	FruitPersistance	SeedSpreadRate	SeedlingVigor	VegetativeSpread
Duration	1	0.29	-0.04	-0.05	0.01	0.08	-0.12	0.16	-0.02	0.15	0.21	-0.05
GrowthRate		1	0.03	-0.03	0.04	0.05	-0.11	0.29	0.01	0.3	0.42	0.18
HighCaCO			1	0.15	0.21	0.22	-0.18	0.12	-0.03	0.07	0.09	0.02
CaCO				1	0.05	0.09	0.01	-0.03	-0.08	-0.02	-0.04	0.04
HighSalt					1	0.3	-0.18	0	0.03	-0.02	0.02	0.07
Salt						1	-0.25	0.08	0.01	0.01	0.03	0.03
Shade							1	-0.12	-0.03	-0.09	-0.15	-0.02
FruitAbundance								1	0.1	0.27	0.36	0
FruitPersistance									1	0.03	0.07	-0.03
SeedSpreadRate										1	0.36	0.09
SeedlingVigor											1	0.07
VegetativeSpread												1
Table S2. The phi correlation coefficients between each trait in the analysis.

## Sheet: TableS3
Genus	Family	# Species in Genus	# Weedy	Expected # Weedy	Proportion Weedy
Cryptantha	Boraginaceae	114	0	15	0
Penstemon	Scrophulariaceae	245	2	32	0.01
Phacelia	Hydrophyllaceae	157	2	21	0.01
Eriogonum	Polygonaceae	227	3	30	0.01
Astragalus	Fabaceae	345	10	45	0.03
Erigeron	Asteraceae	161	5	21	0.03
Crataegus	Rosaceae	184	7	24	0.04
Carex	Cyperaceae	469	18	61	0.04
Rubus	Rosaceae	216	14	28	0.06
Quercus	Fagaceae	195	24	26	0.12
Table S3. The 10 genera (0.35%) out of the 2,829 from the 2010 USDA Plants Database less likely to contain weedy species then expected by chance. Shown are taxonomically selected Genus, Family, the total Number of Species per Genus (# Species in Genus), the number of weedy species per genus (# Species Weedy), the expected number of species to be weedy (Expected # Weedy), and the proportion of spe…

## Sheet: TableS4
Genus	Family	# Species in Genus	# Introduced	Expected # Introduced	Proportion Introduced	Introduced Weeds
Penstemon	Scrophulariaceae	245	0	45	0	0
Eriogonum	Polygonaceae	227	0	42	0	0
Phacelia	Hydrophyllaceae	157	0	29	0	0
Cryptantha	Boraginaceae	114	0	21	0	0
Castilleja	Scrophulariaceae	95	0	17	0	0
Mimulus	Scrophulariaceae	89	0	16	0	0
Symphyotrichum	Asteraceae	83	0	15	0	0
Lomatium	Apiaceae	80	0	15	0	0
Solidago	Asteraceae	74	0	14	0	0
Lesquerella	Brassicaceae	74	0	14	0	0
Arctostaphylos	Ericaceae	72	0	13	0	0
Muhlenbergia	Poaceae	69	0	13	0	0
Chamaesyce	Euphorbiaceae	68	0	13	0	0
Mentzelia	Loasaceae	67	0	12	0	0
Helianthus	Asteraceae	62	0	11	0	0
Ceanothus	Rhamnaceae	62	0	11	0	0
Dalea	Fabaceae	59	0	11	0	0
Camissonia	Onagraceae	57	0	10	0	0
Calochortus	Liliaceae	56	0	10	0	0
Erigeron	Asteraceae	161	1	30	0.006	0
Arabis	Brassicaceae	84	1	15	0.012	0
Draba	Brassicaceae	81	1	15	0.012	1
Rhynchospora	Cyperaceae	70	1	13	0.014	0
Crataegus	Rosaceae	184	3	34	0.016	1
Lupinus	Fabaceae	153	3	28	0.02	0
Astragalus	Fabaceae	345	7	63	0.02	0
Quercus	Fagaceae	195	5	36	0.026	0
Viola	Violaceae	115	5	21	0.043	3
Carex	Cyperaceae	469	21	86	0.045	1
Rubus	Rosaceae	216	16	40	0.074	4
STable4. The 30 Genera (1.06%) of the 2,829 from the 2010 USDA Plants Database that were less likely to contain introduced species than by chance. Shown are taxonomically selected genera, Family in which each genus falls, the total Number of Species per Genus (# Species in Genus), the number of invasive species per genus (# Species Invasive), the proportion of species that were invasive per gener…

## Sheet: TableS5
Effect	df	MS	F	P-value
Introduced Status	1	35.18	21.4905	3.792e-06
Weed Status	1	32.987	20.1508	7.576e-06
Introduced Status*Weed Status	1	9.167	5.5999	0.01806
Residuals	1944	1.637
Table S5. ANOVA table showing the effect of Introduction and Weed Status on genome size

## Sheet: TableS6
		Introduction Status
	Weed or Invader?	Introduced	Native
	Agricultural Weeds	39	16
	Natural Area Invaders	9	NA
	Non-Weedy	1	2
	Total	49	18
	Table S6. The representation of herbicide resistant species in the US according to status as an agricultural weed versus an 'invasive' or natural area invader.
